# Supplementary material for: Technical Acoustic Measurements Combined with Clinical Parameters for the Differential Diagnosis of Nonalcoholic Steatohepatitis
Source: Diagnostics (Basel). 2023 Apr 26;13(9):1547. doi: 10.3390/diagnostics13091547 (PMC10177914; doi:10.3390/diagnostics13091547)
Supplement: Supplementary file 1 [file diagnostics-13-01547-s001.zip]

Archive with 1 entries (1 files):
- diagnostics-2312142-supplementary.pdf
